# Supplementary material for: Ephedra alata Seeds Confer Kidney Protection against Early Life Exposure to Acephate by Regulating Oxidative Insult and Activating Autophagy
Source: Life (Basel). 2023 Nov 25;13(12):2254. doi: 10.3390/life13122254 (PMC10745092; doi:10.3390/life13122254)
Supplement: Supplementary file 1 [file life-13-02254-s001.zip]

Archive with 1 entries (1 files):
- life-2661912-supplementary.pdf
